# Supplementary material for: Glycyrrhizic Acid Prevents Paclitaxel-Induced Neuropathy via Inhibition of OATP-Mediated Neuronal Uptake
Source: Cells. 2023 Apr 25;12(9):1249. doi: 10.3390/cells12091249 (PMC10177491; doi:10.3390/cells12091249)
Supplement: Supplementary file 1 [file cells-12-01249-s001.zip]

Archive with 1 entries (1 files):
- cells-2281674-supplementary.pdf
